# Supplementary material for: Heterogeneous Associations Between Pandemic-Induced Socioeconomic Hardships and COVID-19 Vaccine Uptake by Sexual Orientation and Gender Identity: A Nationally Representative Analysis in the United States
Source: Vaccines (Basel). 2024 Nov 13;12(11):1277. doi: 10.3390/vaccines12111277 (PMC11598954; doi:10.3390/vaccines12111277)
Supplement: Supplementary file 1 [file vaccines-12-01277-s001.zip]

Archive with 1 entries (1 files):
- vaccines-3242529-supplementary.pdf
